# Supplementary material for: Neuromotor prosthetic to treat stroke-related paresis: N-of-1 trial
Source: Commun Med (Lond). 2022 Apr 7;2:37. doi: 10.1038/s43856-022-00105-8 (PMC9053238; doi:10.1038/s43856-022-00105-8)
Supplement: Supplementary file 3 — Supplementary Data 1 [file 43856_2022_105_MOESM3_ESM.xlsx]

## Sheet: Sheet1
1. In the last week, how would you rate the strength of your …	50 days prior to implant	172 days post-implant (81 days post explant)	change
a. Arm that was most affected by your stroke?	3	3	0
b. Grip of your hand that was most affected by your stroke?	1	3	2
c. Leg that was most affected by your stroke?	3	5	2
d. Foot/ankle that was most affected by your stroke?	3	4	1
2. In the past week, how difficult was it to . . .			0
a. Remember things that people just told you?	3	5	2
b. Remember things that happened yesterday?	5	4	-1
c. Remember to do things (eg, keep scheduled appointments or take medication)?	5	5	0
d. Remember the day of the week?	3	5	2
e. Add and subtract numbers?	5	5	0
f. Concentrate?	3	5	2
g. Think quickly?	5	4	-1
h. Solve problems?	3	4	1
3. In the past week, how often did you…			0
a. Feel sad?	5	3	-2
b. Feel that there is nobody you are close to?	5	4	-1
c. Feel that you are a burden to others?	5	5	0
d. Feel that you have nothing to look forward to?	5	5	0
e. Blame yourself for mistakes?	5	3	-2
f. Enjoy things as much as you ever have? *	3	3	0
g. Feel quite nervous?	3	3	0
h. Feel that life is worth living? *	1	5	4
i. Smile and laugh at least once a day? *	1	5	4
4. In the past week, how difficult was it to…			0
a. Say the name of someone whose face was in front of you?	5	5	0
b. Understand what was being said to you in conversation?	3	5	2
c. Reply to questions?	3	5	2
d. Correctly name objects?	5	5	0
e. Participate in conversation with a group of people?	5	5	0
f. Have a conversation on the telephone?	5	5	0
g. Call another person on the telephone (select the correct phone number and dial)?	5	5	0
5. In the past 2 weeks, how difficult was it to…			0
a. Cut your food with a knife and fork?	1	3	2
b. Dress the top part (waist up) of your body?	5	5	0
c. Bathe yourself?	5	5	0
d. Clip your toenails?	2	4	2
e. Get to the toilet on time?	5	5	0
f. Control your bladder (not have an accident)?	5	5	0
g. Control your bowels (not have an accident)?	5	5	0
h. Do light household tasks/chores (e.g., dust, make a bed, take out garbage, do the dishes)	5	5	0
i. Go shopping?	5	5	0
j. Handle money (e.g., make change)?	5	5	0
k. Manage finances (e.g., pay monthly bills, manage checking account)?	5	3	-2
l. Do heavy household chores (eg, vacuum, laundry or yard work)?	1	5	4
6. In the past 2 weeks, how difficult was it to…			0
a. Sit without losing your balance?	5	5	0
b. Stand without losing your balance?	3	5	2
c. Walk without losing your balance?	5	5	0
d. Move from a bed to a chair?	5	5	0
e. Get out of a chair without using your hands for support?	5	5	0
f. Walk one block?	5	4	-1
g. Walk fast?	4	5	1
h. Climb one flight of stairs?	5	5	0
i. Climb several flights of stairs?	4	5	1
j. Get in and out of a car?	5	5	0
7. In the past 2 weeks, how difficult was it to use your hand that was most affected by the stroke to…			0
a. Carry heavy objects (e.g., bag of groceries)?	1	1	0
b. Turn a doorknob?	1	1	0
c. Open a can or jar?	1	1	0
d. Tie a shoelace?	1	1	0
e. Pick up a dime?	1	1	0
8 During the past 4 weeks, how much of the time have you been limited in . . .			0
a. Your work, volunteer or other activities?	1	2	1
b. Your social activities?	1	3	2
c. Quiet recreation (crafts, reading)?	1	4	3
d. Active recreation (sports, outings, travel)?	1	4	3
e. Your role as a family member and/or friend?	5	5	0
f. Your participation in spiritual or religious activities?	5	5	0
g. Your ability to feel emotionally connected to another person?	5	5	0
h. Your ability to control your life as you wish?	5	5	0
i. Your ability to help others in need?	3	5	2
On a scale of 0 to 100, with 100 representing full recovery and 0 representing no recovery, how much have you recovered from your stroke?	50	50
	233	270
