# Supplementary material for: Neuromotor prosthetic to treat stroke-related paresis: N-of-1 trial
Source: Commun Med (Lond). 2022 Apr 7;2:37. doi: 10.1038/s43856-022-00105-8 (PMC9053238; doi:10.1038/s43856-022-00105-8)
Supplement: Supplementary file 4 — Supplementary Data 2 [file 43856_2022_105_MOESM4_ESM.xlsx]

## Sheet: FIGURE5
CHANNEL 61 leaky time stamps	CHANNEL 61 leaky integrator	CHANNEL 61 SPIKE TIME STAMPS	CHANNEL 62 LEAKY TIMESTAMPS	CHANNEL 62 LEAKY INTEGRATOR	CHANNEL 62 TIMESTAMPS	EVENT TIMESTAMPS	EVENT LABELS
229563	0.125404	229498	229499	0.129432	192491	381896	Wrist Extension
279563	0.204674	229563	279499	0.0818164	229499	537596	Wrist Extension
329563	0.129379	258757	329499	0.0948617	229579	648883	Wrist Extension
379563	0.269888	266708	379499	0.103108	330153	911995	Wrist Extension
429563	0.233304	368650	429499	0.194608	381272	1086023	Wrist Extension
479563	0.210178	368839	479499	0.209304	416736	1337099	Wrist Extension
529563	0.132858	374132	529499	0.175449	421007	1414221	Wrist Extension
579563	0.334789	424376	579499	0.197193	429910	1663810	Wrist Extension
629563	0.211627	473415	629499	0.254081	470130	1769417	Wrist Extension
679563	0.133774	560890	679499	0.246898	492549	1919111	Wrist Extension
729563	0.0845613	563340	729499	0.156069	541751	2154913	Wrist Extension
779563	0.241558	564129	779499	0.141798	564742	2449808	Change Posture
829563	0.340799	583149	829499	0.175921	587185	2861732	Squeeze Hand
879563	0.215426	755586	879499	0.326923	616232	2930720	Relax Hand
929563	0.198877	787844	929499	0.465518	621465	2985316	Squeeze Hand
979563	0.251118	798599	979499	0.639414	648423	3027917	Relax Hand
1029563	0.221439	820340	1029499	0.490475	659863	3082525	Squeeze Hand
1079563	0.26538	828370	1079499	0.396327	677937	3137418	Relax Hand
1129563	0.167752	851276	1129499	0.423102	755586	3203129	Squeeze Hand
1179563	0.168741	945503	1179499	0.526314	809077	3262833	Relax Hand
1229563	0.545577	959144	1229499	0.548414	847385
1279563	0.407573	964645	1279499	0.476095	854649
1329563	0.508442	1023378	1329499	0.473525	858519
1379563	0.321397	1058358	1379499	0.558188	867733
1429563	0.767478	1063111	1429499	1	894484
1479563	0.54784	1189655	1479499	0.84784	902836
1529563	0.409003	1207342	1529499	0.535937	922456
1579563	0.258539	1211760	1579499	0.381921	925412
1629563	0.22613	1215009	1629499	0.327708	928450
1679563	0.707258	1219160	1679499	0.466014	940647
1729563	0.572476	1222221	1729499	0.467152	943442
1779563	0.612681	1231389	1779499	0.467872	951360
1829563	0.387288	1238865	1829499	0.640902	959146
1879563	0.244813	1255702	1879499	0.448271	963606
1929563	0.217453	1334349	1929499	0.283362	969142
1979563	0.137457	1340693	1979499	0.179119	971337
2029563	0.0868891	1344790	2029499	0.199512	972276
2079563	0.0549244	1347253	2079499	0.255547	982992
2129563	0.0347188	1415340	2129499	0.247825	983215
2179563	0.0219465	1422746	2179499	0.199799	1000285
2229563	0.0138728	1425386	2229499	0.255729	1017642
2279563	0.0087693	1432601	2279499	0.161651	1032282
2329563	0.00554325	1445872	2329499	0.145327	1095286
2379563	0.254311	1448004	2379499	0.437015	1102309
2429563	0.411563	1450898	2429499	0.31939	1105779
2479563	0.260157	1452102	2479499	0.331325	1107028
2529563	0.164451	1453842	2529499	0.252581	1121602
2579563	0.229356	1457739	2579499	0.202805	1129224
2629563	0.207683	1512600	2629499	0.128198	1155660
2679563	0.193982	1646844	2679499	0.12418	1166124
2729563	0.12262	1655921	2729499	0.0784968	1177791
2779563	0.140213	1660796	2779499	0.0927633	1178105
2829563	0.0886312	1664717	2829499	0.144925	1192970
2879563	0.118727	1671386	2879499	0.221042	1201522
2929563	0.0750501	1688307	2929499	0.269157	1205072
2979563	0.486353	1690618	2979499	0.342715	1210043
3029563	0.809048	1695056	3029499	0.346069	1215520
3079563	0.887627	1697606	3079499	0.348189	1226256
3129563	1	1699629	3129499	0.392673	1238681
3179563	0.757524	1708412	3179499	0.377648	1281346
3229563	0.917759	1714045	3229499	0.281863	1286860
		1783131			1300557
		1784666			1307047
		1787237			1314984
		1791881			1332659
		1934121			1335508
		2366725			1362043
		2374128			1362687
		2383736			1363717
		2383815			1368934
		2420917			1369715
		2431506			1403842
		2439140			1419309
		2448508			1425388
		2580102			1430325
		2581890			1430548
		2643766			1431663
		2694322			1434749
		2780702			1438327
		2882713			1440980
		2970545			1441707
		2986108			1442306
		2993891			1442395
		2995907			1446703
		2996772			1447352
		3000235			1452108
		3003859			1453822
		3006628			1457732
		3008585			1463591
		3011454			1467827
		3014676			1479749
		3015606			1496950
		3017300			1600423
		3023361			1626195
		3023950			1629973
		3056918			1659684
		3057159			1663805
		3086095			1673749
		3099980			1690259
		3101923			1696787
		3103513			1697473
		3105373			1706867
		3106008			1709797
		3108292			1721400
		3110851			1722333
		3112357			1763656
		3117882			1775651
		3124718			1781233
		3157524			1790506
		3193923			1809841
		3220252			1810752
		3220349			1825067
		3221712			1828496
		3224543			1831859
		3228985			1834415
		3233939			1838877
		3235110			1852399
					1881503
					2033442
					2037512
					2073903
					2075831
					2080660
					2118903
					2148657
					2176354
					2216962
					2218276
					2237252
					2327409
					2355526
					2357238
					2360878
					2366234
					2383737
					2383819
					2386597
					2403571
					2431524
					2457539
					2461414
					2503277
					2552459
					2580234
					2669308
					2775623
					2807441
					2853390
					2897482
					2898869
					2903915
					2925208
					2938204
					2938260
					2979934
					2984753
					2993890
					3000228
					3006615
					3015629
					3030406
					3064436
					3099980
					3103530
					3111491
					3121647
					3133659
					3135533
					3175302
					3194454
					3202970
					3255118

## Sheet: FIGURE6
Time	Elbow Position	Hand Position	Cumulative Leaky Integrator	Elbow Extensor EMG	Elbow Flexor EMG	Hand Extensor EMG	Hand Flexor EMG
280.103	13	65	0.295897	0.973624	0.39	6.6	13.4765
280.303	13	66.3633	0.341917	1.01363	0.41	6.65727	13.0382
280.503	13	67.3474	0.224634	1.03	0.41	6.36305	11.5218
280.703	13	67.6514	0.335083	1.08	0.39	6.53091	12.2097
280.903	13	63.6389	0.206964	1.15361	0.39	6.85639	12.7008
281.103	13	62	0.473023	1.09	0.37	6.80567	12.8464
281.303	13	62	0.284994	1.02638	0.393623	6.29986	12.5835
281.503	13	62.3555	0.395306	1.02355	0.4	6.64934	12.3664
281.703	13	64	0.381112	1.09	0.41	6.96915	12.0213
281.903	13	65.3451	0.221734	1.0169	0.42	6.7331	11.5594
282.103	13	62.2723	0.143303	1.04636	0.4	6.66181	13.3318
282.303	13	60	0.210004	1.07358	0.41	6.46496	13.8385
282.503	13	60	0.348286	1.07	0.41	5.96583	13.5527
282.703	13	60	0.277599	1.04359	0.406412	6.22076	12.7597
282.903	13	60	0.515794	1.04355	0.376451	6.12645	12.8365
283.103	13	60	0.379658	1.12643	0.39	6.17857	11.1857
283.303	13	60	0.682153	1.05292	0.37	5.95646	11.35
283.503	13	60.366	0.613897	0.97	0.37	6.04464	11.2937
283.703	13	62.3627	0.450219	1.05	0.39	6.32363	10.8083
283.903	13	63.3546	0.337347	1.01645	0.38	6.40064	10.5897
284.103	13	59.2862	0.451086	1.11357	0.37	6.27569	11.075
284.303	13	58	0.375951	1.04	0.38	6.29359	11.8316
284.503	13	57	1.05254	1.07	0.4	6.08568	11.8352
284.703	13	58	0.513055	1.01	0.41	5.82506	11.4686
284.903	13	60	0.576247	1.06359	0.49	5.69641	10.9859
285.103	13	61	0.409483	1.02642	0.45	5.7015	10.0343
285.303	13	58	0.20677	1.03	0.43	5.65857	10.2043
285.503	13	55	0.454587	1.07	0.41	5.79453	10.3082
285.703	13	55	0.316214	1.04	0.37	5.21231	10.2577
285.903	13	55	0.189088	1.08648	0.39	5.57352	10.1636
286.103	13	57	0.384594	1.093	0.4065	5.22	10.6055
286.303	13	58	0.259137	1.03	0.376458	5.04229	10.4565
286.503	13	56	0.256257	1.10644	0.39	5.65847	10.2342
286.703	13	53	0.329352	1.11	0.38	6.2236	10.5164
286.903	13	53	0.676612	1.07	0.373536	5.53342	10.04
287.103	13	55	0.574096	1.06	0.39	5.28225	9.8229
287.303	14	56	0.389032	1.09641	0.4	5.26435	9.61542
287.503	14	57.6847	0.510934	1.01636	0.396362	5.39546	8.68635
287.703	14	59	0.463818	0.97	0.376367	5.3518	9.55355
287.903	13	53	0.408629	0.96367	0.38	5.63835	10.711
288.103	14	50	0.326966	0.953556	0.38	5.58644	11.5822
288.303	14	51	0.496663	0.966992	0.37	5.59098	10.366
288.503	14	53	0.587704	0.993484	0.37	5.59348	10.1412
288.703	14	55	1.08107	1.06	0.376435	5.65792	9.58218
288.903	14	56	0.318596	1.01651	0.39	5.25208	9.14208
289.103	14	57	0.701799	1.00648	0.39	4.83538	9.54186
289.303	14	58	0.655831	1.04	0.38	4.45826	9.02578
289.503	19	59	0.650856	1.06	0.5	4.89854	8.70146
289.703	28	59	0.757926	1.0865	0.456501	4.153	8.90201
289.903	36	60	0.552893	1.0834	0.573602	3.97	8.9998
290.103	36	61	0.403944	1.1	0.543038	3.57608	9.00906
290.303	35	62	0.431618	1.06369	0.436311	3.72476	7.97524
290.503	35.3516	62	0.739266	1.08648	0.476484	3.43132	9.10758
290.703	42	62	0.677711	1.09644	0.45	3.33781	8.74438
290.903	47.0614	63	0.358067	1.07	0.711228	3.40354	9.14307
291.103	52	63	0.346321	1.63176	3.97999	3.46823	10.5012
291.303	52	65	0.304912	2.46179	6.87357	5.58491	17.3821
291.503	53	69	0.512145	3.41139	10.5639	7.50208	26.6555
291.703	55	77	4.07617	4.1586	18.8139	10.2924	46.5301
291.903	59.7834	83.7834	40.071	5.10497	25.6346	13.4978	72.4126
292.103	79	95	41.713	5.53844	32.2637	14.5271	80.6027
292.303	88.821	96	46.3094	6.60174	40.3575	15.0076	81.4449
292.503	100	96	40.9679	6.67145	42.1249	16.86	70.4751
292.703	100.356	96	49.3215	6.73862	42.1522	14.1693	56.7223
292.903	101.353	96	45.7774	6.88647	44.7888	15.2794	59.6269
293.103	104	96	41.2891	7.45946	48.1751	21.2818	74.6308
293.303	106	96	23.295	8.1268	51.5305	27.1793	78.3586
293.503	107	96	0.943123	8.20145	46.5526	33.7974	77.3114
293.703	106.648	96	0.327834	6.6607	38.1337	25.2579	63.0115
293.903	105	96	0.209607	4.49792	28.494	16.3332	41.7327
294.103	103.456	96	0.455573	3.25563	20.0376	10.7179	30.2976
294.303	101.644	96	0.191862	2.64578	15.0422	7.40399	25.0842
294.503	100	96	0.321039	2.40639	11.9278	5.26835	22.87
294.703	99	96	0.287564	2.30884	9.61349	4.36466	20.2775
294.903	97.6453	96	0.351625	2.39291	7.97808	3.50808	19.7351
295.103	95.6553	96	0.430412	2.25	6.89553	3.11311	18.7693
295.303	91.2094	96	0.560267	2.74939	7.03865	3.13	19.5809
295.503	81.5704	96	0.252489	3.31787	8.39791	3.68646	22.9895
295.703	74.9305	96	0.376487	3.67931	9.80495	4.44208	26.5171
295.903	74	96	0.469164	3.35281	7.96299	4.68	24.1796
296.103	74	96	0.331874	3.22283	6.82925	4.64075	20.2821
296.303	74	96	0.229646	3.29583	5.63291	4.86583	18.3646
296.503	73	96	0.322717	3.10304	4.36305	4.17522	16.5409
296.703	72.6471	96	0.300019	2.85706	3.28471	4.0353	16.2012
296.903	73.0518	96	0.33097	2.53143	2.33092	3.84494	14.7538
297.103	79.4267	96	0.286722	1.83287	1.3093	3.38287	14.2264
297.303	84	96	0.432182	1.49651	0.813014	3.53794	11.8821
297.503	81.654	96	0.297202	1.39654	0.69654	3.7554	10.6766
297.703	79.6535	96	0.402881	1.33346	0.63	3.10961	9.39039
297.903	77.6522	96	0.356691	1.43348	0.62	3.15348	9.42261
298.103	75.6519	89.9557	0.360821	1.50696	0.63	3.45304	10.6727
298.303	73.6518	84.6518	0.332399	1.59	0.63	3.46955	11.2156
298.503	72	82	0.229559	1.59689	0.696894	3.66	11.7838
298.703	70.6449	83.3551	0.283806	1.75645	0.776449	3.53094	12.3151
298.903	69.6452	84.3548	0.333864	1.75	0.87	3.4	11.0852
299.103	68.6526	81.9578	0.312341	1.77653	0.823474	3.56263	11.2139
299.303	67.6586	78.6586	0.412618	1.62659	0.83	3.51341	11.0239
299.503	66.6535	78	0.292251	1.63653	0.83	3.55733	10.5588
299.703	65.6422	78.3578	0.587063	1.64	0.816422	3.58358	10.6978
299.903	65	80	0.512873	1.58935	0.803548	3.18516	9.01452
300.103	65	81	0.531604	1.57638	0.792763	3.18276	8.86382
300.303	64	82	0.151312	1.69355	0.736455	2.97455	7.97408
300.503	64	82	0.0790942	1.49	0.73	3.10359	9.1902
300.703	65	83	0.172222	1.56699	0.920485	3.22446	10.1565
300.903	64	83	0.154219	1.77441	1.2436	3.6528	11.9224
301.103	64	83	0.187338	1.86339	1.61678	3.70661	11.3398
301.303	63	82	0.195774	2.20776	2.45906	3.91551	12.3256
301.503	63	72	0.398286	2.48052	3.09753	4.46805	17.1252
301.703	62	66	0.343879	2.56291	3.59189	4.89709	19.6459
301.903	63	66	0.375452	2.70687	3.94498	5.78062	21.4721
302.103	63	66	0.186483	2.9538	5.85069	6.81414	26.2848
302.303	62	68	0.225785	2.63704	6.07184	6.56944	25.3887
302.503	62	69	0.422569	2.75921	4.86528	7.1473	24.2262
302.703	63	70	0.653382	2.5764	3.34124	5.96438	20.686
302.903	63	71	0.594804	2.57682	2.58318	5.80977	19.9541
303.103	62	71	0.552509	2.52648	2.21891	5.67352	21.1287
303.303	63	69	0.522232	2.61081	2.13694	5.21653	19.6959
303.503	63	69	0.610007	2.88753	2.20351	4.97351	20.9563
303.703	63	69	0.950079	3.22355	2.4	5.04709	19.5235
303.903	63	70	0.386951	3.40064	2.48	5.04193	20.4993
304.103	63	71	0.707512	3.97139	4.36898	7.96937	26.0194
304.303	65	76	0.547491	4.3342	4.45327	11.0068	37.5811
304.503	66	88	0.366538	4.96355	7.91883	10.6196	44.1268
304.703	68	88	0.570054	4.81655	8.48448	10.131	39.589
304.903	70	88	0.509439	6.60752	7.54541	8.87356	35.4261
305.103	71	87	0.717421	25.6235	6.96516	9.47896	32.711
305.303	69	87	0.708902	51.4914	6.55146	9.96147	33.0123
305.503	66.6477	87	0.37455	82.4684	7.20238	12.3688	35.9097
305.703	59	87	0.76829	109.474	5.60485	15.2806	40.4663
305.903	40	86	0.424577	102.357	3.97663	16.6339	40.6056
306.103	30	86	0.401849	62.9013	2.82622	18.1245	37.3428
306.303	27	86	0.457493	42.7716	2.2595	18.2363	38.2238
306.503	27	86	0.601415	32.3065	1.63871	16.5129	33.5484
306.703	27	86	0.639781	23.8744	1.19298	15.4768	30.8846
306.903	19	85	0.469001	17.3538	1.04349	13.9388	33.1105
307.103	11	85	0.553744	17.4521	14.3346	15.3048	33.0748
307.303	6	85	0.382928	17.7304	19.6475	16.9022	33.1087
307.503	7	85	0.49605	16.1205	11.0999	16.4393	32.473
307.703	7	85	0.546979	11.8434	5.69065	15.4235	29.422
307.903	4	85	0.555311	12.191	3.42437	14.763	29.6944
308.103	3	85	0.433507	8.16929	2.64407	14.1871	30.5547
308.303	3	85	0.598596	6.52716	1.87886	14.5352	29.9745
308.503	4	85	0.19964	4.99878	1.29612	14.6927	28.4514
308.703	4	85	0.723854	4.62059	1.02294	13.8341	27.0059
308.903	5	85	0.673718	4.73349	0.95	13.443	25.4286
309.103	5	85	0.380647	5.54076	0.813232	13.2462	25.0605
309.303	5	85	0.63652	4.72145	0.636495	11.6625	23.2409
309.503	6	85	0.54479	3.73549	0.62	10.4975	22.365
309.703	6	85	0.51712	3.1965	0.566498	9.59798	20.1946
309.903	6	85	0.55584	2.92235	0.51	10.5682	21.3359
310.103	7	82.9023	0.348442	2.49951	0.49	10.4815	20.6675
310.303	7	74.3111	0.571001	2.55867	0.48	10.9397	22.9091
310.503	7	72	0.550487	1.90866	0.436443	10.8497	21.705
310.703	7	72	0.528485	1.54957	0.44	10.2374	20.4361
310.903	7	72.3404	0.420748	1.2966	0.47	8.89021	19.2198
311.103	7	73.3386	0.567865	1.25661	0.443386	8.70661	18.5739
311.303	7	74.3539	2.54593	1.21292	0.446461	8.73753	19.6946
311.503	7	71.3276	4.77986	1.13	0.41	8.94991	19.0627
311.703	8	69	0.483587	1.2	0.4	8.3065	18.984
311.903	8	68.6567	0.179596	1.17	0.37	7.18134	18.6116
312.103	8	68.3371	0.546732	1.14	0.373371	6.02977	17.3978
312.303	8	70	0.572434	1.17	0.36	5.47	15.8446
312.503	8	71	0.617931	1.13654	0.35	5.72728	14.6585
312.703	8	65.9368	0.432253	1.06646	0.36	5.55102	15.7063
312.903	8	61.3067	0.34214	1.1704	0.35	5.54427	16.7001
313.103	8	58.654	0.61987	1.22	0.36	5.94308	16.8689
313.303	8	57.3474	0.669321	1.18347	0.35	5.96705	16.2754
313.503	8	59.352	0.463274	1.16648	0.37	5.21944	15.6861
313.703	8.3501	61.3501	0.382862	1.1365	0.37	5.267	15.059
313.903	8.3505	58.299	0.554429	1.13	0.37	5.94	15.3402
314.103	9	54.6504	0.67816	1.15	0.42	5.8435	16.8585
314.303	9	53	0.588341	1.17652	0.38	5.68819	17.1173
314.503	9	54.6977	0.706773	1.10651	0.37	5.33256	16.8686
314.703	9.34688	57.3469	0.402879	1.13347	0.36	5.16653	15.8739
314.903	16.6836	58.3367	0.536598	1.18663	0.41	5.01306	15.1733
315.103	24	59	0.925513	1.25	0.4	4.56323	14.6566
315.303	33	61	0.646847	1.24	0.39	4.59861	15.5126
315.503	40	62	0.689794	1.25342	0.413421	3.90658	15.6966
315.703	43	63	0.677068	1.33655	0.42	3.51655	14.5593
315.903	42	63	0.500691	1.2065	0.39	3.307	14.317
316.103	41	64	0.747237	1.14	0.38	3.20033	13.3538
316.303	41	64	0.364913	1.25339	0.426779	3.38678	14.6634
316.503	46	65	0.688055	1.52489	0.965247	3.38964	14.1663
316.703	52	66	0.46714	2.42099	4.03821	3.71231	21.1614
316.903	59	68	0.375811	3.48377	5.62377	4.80925	25.1896
317.103	60	71	0.215986	4.41439	10.0538	4.32032	25.8
317.303	62	76	0.283708	5.31407	18.1883	5.56815	34.1945
317.503	77	85	0.328006	5.4432	22.865	5.53663	36.0596
317.703	90	89	0.383648	5.78638	31.602	5.10297	33.1127
317.903	100	92	4.46102	5.57654	30.9663	4.92271	32.0832
318.103	102	94	0.320554	8.04127	24.6975	6.68089	31.6365
318.303	102	95	0.496331	20.9409	24.2596	23.6862	45.7487
318.503	102	96	0.389595	13.3087	17.2062	12.8884	36.3907
318.703	101	96	22.0449	8.63358	14.04	7.68028	29.56
318.903	101	96	28.0756	7.35692	12.6281	5.37115	27.4992
319.103	100	92	1.67415	6.68565	11.0887	4.37565	29.177
319.303	100	89	0.247451	5.9725	10.2865	3.8065	27.4465
319.503	99	88	0.330288	5.36	8.75	3.36	25.52
319.703	98	87	0.374439	4.94664	8.12629	3.05655	25.3868
319.903	98	85	0.489965	4.90697	7.90908	3.39651	24.5093
320.103	97	85	0.100651	4.79009	7.24	3.01335	23.261
320.303	96	83	0.548719	4.82657	6.66657	3.08029	25.5123
320.503	95	82	0.384022	4.42657	6.2088	3.17343	24.5691
320.703	95	83	0.451461	4.40993	5.8398	3.09671	23.3824
320.903	94	82	3.82607	4.36629	5.33343	3.31685	23.4143
321.103	93	81	3.29456	4.46358	5.8	3.32716	22.0766
321.303	93	81	37.0357	4.97667	6.38	4.62	26.2367
321.503	92	82	40.0774	4.42606	5.99321	4.06624	27.4913
321.703	92	85	39.1634	4.16	6.43663	3.90357	27.6377
321.903	92	87	32.5998	4.3	7.2769	4.5269	30.28
322.103	91	85	1.44818	4.45338	8.36987	4.86662	30.0035
322.303	91	85	1.16279	4.57726	7.90975	4.8935	33.1268
322.503	91	85	0.538349	4.63672	7.20679	5	33.2168
322.703	90.6631	86	0.67479	4.47326	8.23989	5.09674	33.7005
322.903	90	87.3414	0.675465	4.30341	7.42269	5.50341	37.3302
323.103	90	88	0.527489	3.97037	6.50272	4.98963	34.8669
323.303	90	88	0.477436	6.54557	5.84976	4.8135	31.8935
323.503	91.0114	89	0.291949	5.54909	4.50977	4.31326	27.3055
323.703	95.686	89	0.449744	4.07198	3.59227	4.20657	28.1246
323.903	99.6815	89	0.342495	3.49659	2.91274	4.35978	26.9861
324.103	99.6552	89.3448	0.32305	3.47655	3.02034	3.90586	25.3583
324.303	97.6566	90	0.442191	3.33	3.17747	3.66313	25.1516
324.503	95.6526	89.3052	0.439663	3.75737	3.53305	3.6	23.0983
324.703	93.6528	84.3056	27.1508	4.04694	3.83472	3.87777	22.2518
324.903	93	83	49.3105	3.99948	4.05351	4.15456	22.2142
325.103	92	83.3487	44.9125	3.68559	4.58395	4.21559	25.1251
325.303	91.6599	85	16.8926	3.8902	4.77061	3.7868	26.9678
325.503	91	86	0.46564	3.877	5.1105	4.274	26.915
325.703	91	83.6531	0	3.83959	4.92265	4.57	28.6814
325.903	91	83	0.469666	3.74	4.96	4.55	28.54
326.103	91	83.3349	0.308859	4.06995	5.0067	4.5967	31.9872
326.303	91	85	0.326707	3.53	4.89673	4.78327	31.7158
326.503	91	85	34.9801	3.13954	4.83977	4.97636	33.4177
326.703	91	79.316	45.4739	3.00368	4.56	4.95342	33.2466
326.903	91	78	32.3081	3.05683	4.68	5.84	31.8354
327.103	91	78.3429	0.616083	3.42372	4.99086	6.41029	32.7786
327.303	90.6567	79.3433	0.524131	3.8703	5.76597	6.06	35.9951
327.503	91	81	0.607824	4.02345	5.25	6.42655	34.691
327.703	91	81	0.937222	3.65654	5.24327	6.25654	34.1391
327.903	91	81	2.06122	4.03354	5.18646	6.03354	33.3566
328.103	90	80.3104	35.998	5.78205	4.35759	6.47414	35.8152
328.303	90	79	38.4045	41.2809	3.05929	6.57416	34.2518
328.503	86	79	37.8901	64.5915	2.58284	8.40463	33.9533
328.703	80.0062	79	32.4474	101.873	2.49669	10.9859	36.7559
328.903	74.2996	79	9.72024	109.763	2.4965	11.9835	38.1366
329.103	70.3374	79	1.26449	82.9572	2.16669	12.3167	38.5967
329.303	69	79	0.656723	42.8299	1.97343	12.56	39.175
329.503	68	79	0.448055	48.2997	1.96331	12.8131	39.5715
329.703	64	79	0.644355	68.2377	2.04353	14.7162	41.5444
329.903	59.3195	80.3402	0.791018	75.6525	2.29062	16.213	42.8525
330.103	57	82	1.78923	60.2772	2.74963	16.0835	44.121
330.303	56	83	5.25084	35.0858	3.08916	16.893	46.2129
330.503	55	84	15.4485	17.8945	3.01323	16.1863	45.4194
330.703	51.6553	84	22.6359	10.1648	2.47664	16.0437	43.3935
330.903	45	85	6.10524	8.43019	2.19654	16.3894	47.8967
331.103	36	85	0.722433	14.1634	2.17636	18.6352	46.3577
331.303	33	85	0.593728	16.2329	1.57997	19.85	45.0365
331.503	32.3344	85	0.466492	19.5267	1.2	19.7967	42.8167
331.703	32	85	0.504144	26.5632	0.976676	20.463	43.4461
331.903	17	86	0.510743	29.9424	0.846626	20.556	43.149
332.103	9	86	0.489766	28.0164	0.77	19.2634	44.4341
332.303	7	86	0.455314	25.97	0.74	18.56	42.29
332.503	8	86	0.392103	18.167	0.60658	16.5587	39.9364
332.703	8	86	4.24513	10.5214	0.53663	16.2265	34.5411
332.903	8	86	0.503284	11.6079	2.85526	22.6008	39.3226
333.103	8	97	0.146713	7.00445	1.68436	19.1917	36.655
333.303	8	97	0.393623	4.30818	1.03283	16.8498	32.5007
333.503	8	97	0.425847	3.26182	0.702955	15.6031	31.0526
333.703	8	97	0.411763	2.84008	0.556693	14.2539	28.5048
333.903	8	98	0.346792	2.39995	0.46	12.9636	27.6838
334.103	8	97	0.550328	1.99305	0.42	12.6748	29.7266
334.303	8	97	0.575675	1.78667	0.42	13.8732	30.0796
334.503	8	97	0.373122	1.76345	0.38	13.8093	29.2792
334.703	8	97	0.547169	1.81661	0.39	13.7604	25.4964
334.903	8	97.3294	0.353844	1.72341	0.39	13.6133	26.695
335.103	8	97	0.442888	1.67321	0.403397	12.8055	27.9
335.303	8	97	0.398929	1.65681	0.41	11.9164	28.0123
335.503	8	98	0.227243	1.64651	0.42	11.6105	25.4129
335.703	8	97.6696	0.30208	1.5767	0.4	11.6064	23.9632
335.903	8	98	0.309703	1.66	0.37	11.18	22.7133
336.103	8	98	0.497553	1.71	0.37	10.9899	20.4434
336.303	8	98	0.383136	1.59662	0.38	10.8804	20.1087
336.503	8	98	0.16619	1.66671	0.39	10.4602	18.6532
336.703	8	98	0.304646	1.49672	0.38	10.0898	18.7687
336.903	8	96.624	0.294112	1.42312	0.36	9.56184	22.6933
337.103	8	86.6559	0.231428	1.39328	0.37	9.45032	24.8135
337.303	8	80.6604	0.285767	1.48	0.35	10.3581	22.8691
337.503	8	80	0.46055	1.43335	0.373351	10.5097	22.0664
337.703	8	80.3381	0.468749	1.40338	0.38	10.0191	21.4389
337.903	8	82	0.443787	1.35659	0.35	9.06707	20.141
338.103	8	79.3199	0.421966	1.2766	0.3434	8.6236	21.1694
338.303	8	78	0.212264	1.37674	0.33	9.09347	22.0633
338.503	8	78.3413	0.513011	1.43	0.34	8.62659	20.5508
338.703	8	79.3446	0.415052	1.34655	0.34	8.4573	20.2736
338.903	8	80.3385	0.659672	1.32661	0.36	8.16677	19.3594
339.103	8	81	0.51383	1.31663	0.37	7.4799	18.6365
339.303	8	81.3416	0.468217	1.36	0.36	7.77268	17.871
339.503	8	78.9962	0.300756	1.36665	0.36	7.51327	17.9999
339.703	8	75.66	0.331634	1.3334	0.35	7.427	18.3216
339.903	8	75	0.30813	1.29317	0.37	6.80317	18.1807
340.103	8	76.3262	0.255979	1.18	0.37	6.62155	16.2535
340.303	8	77	0.419478	1.23685	0.36	6.85713	14.6357
340.503	8	77.3471	0.0941445	1.34674	0.37	6.60632	14.9886
340.703	8	73.6691	0.283265	1.23331	0.356691	6.58993	15.9777
340.903	8	73	0.385963	1.31337	0.35	7.24021	15.406
341.103	8	73	0.155946	1.32671	0.34	6.54323	14.6298
341.303	8	74	0.199975	1.33668	0.33	6.4634	14.3868
341.503	8	75	0.314493	1.26	0.33	6.31675	14.0466
341.703	8	73.9889	0.37545	1.24	0.35	6.26663	13.8543
341.903	8	69.6735	0.208022	1.23	0.35	7.66	15.34
342.103	8	69	0.387079	1.18331	0.35	7.9037	14.2806
342.303	8	69	0.164136	1.19664	0.35664	7.36312	13.4066
342.503	8	70	0.299751	1.11329	0.34	6.62024	13.6699
342.703	8	71	0.559623	1.12	0.35	6.83363	12.8621
342.903	8	72	0.30529	1.20325	0.346747	6.94651	13.7441
343.103	8	72.3404	0.582375	1.2734	0.33	6.94766	13.0821
343.303	8.34156	73	0.666562	1.24317	0.34	6.39268	12.2902
343.503	5.65141	74	0.361064	1.13	0.38	6.55349	14.1479
343.703	2.32621	73.3476	0.584816	1.20652	0.466738	6.57326	14.8137
343.903	4	69.3321	0.66842	1.28	0.46	6.43668	15.8765
344.103	4.66733	68	0.431564	1.24	0.43	6.54004	14.8233
344.303	5	68.33	0.610796	1.2334	0.4067	6.4267	13.7341
344.503	5	70	0.603067	1.17336	0.383355	5.83671	13.5497
344.703	5	70.3275	0.523913	1.25672	0.39	5.86345	12.9364
344.903	7.64876	71	0.684904	1.2234	0.466702	5.54351	12.6009
345.103	17.3317	72	0.661546	1.16	0.41	4.78	11.48
345.303	24	72	0.947729	1.06	0.363294	4.47353	11.3799
345.503	28	73	0.542851	1.20325	0.43	4.74398	11.5875
345.703	28	73	0.428222	1.27686	0.573486	4.39977	12.1305
345.903	27	74	0.771397	2.03642	0.972846	4.97343	12.9291
346.103	33	74	0.480488	2.50032	1.95706	4.98316	14.7616
346.303	42	75	0.659304	2.97328	3.09265	5.02048	17.0783
346.503	50	77	6.83497	3.56335	4.97669	7.08008	22.6435
346.703	50	82	23.0297	4.16975	5.59624	9.13975	28.6437
346.903	52	86	26.7731	4.76667	7.08667	10.69	34.62
347.103	63	91	36.5183	5.83642	8.37627	10.6869	41.606
347.303	74	95	14.901	5.97666	9.33335	12.55	45.0234
347.503	85	96	0.822986	5.98939	10.9924	12.9632	48.8012
347.703	86	96	0.522695	5.52344	12.0801	12.0602	51.6576
347.903	88	96	0.566755	5.88343	11.2937	11.3366	50.8386
348.103	88	96	0.387985	5.49005	9.99995	11.797	45.5836
348.303	89	96	0.436758	4.99343	9.59657	10.1102	41.6539
348.503	89	96	0.421986	4.91655	9.21973	9.55991	39.1043
348.703	89	96	0.620841	4.46674	8.30363	9.00668	37.3368
348.903	88	96	0.599976	4.3735	7.39748	9.38337	36.3447
349.103	81	96	0.66025	4.84311	8.11033	9.39017	36.9939
349.303	76	96	0.447662	4.92667	7.57333	9.01667	35.93
349.503	75	96	0.403888	4.38334	6.48	8.28997	32.8028
349.703	75	96	0.421606	4.06993	5.58328	7.78978	28.3685
349.903	75	96	0.54952	4.00676	4.39379	6.75648	26.5765
350.103	75	96	0.561503	3.82997	3.83655	6.66659	23.883
350.303	75	95	0.716745	3.56	3.20722	6.48349	22.2789
350.503	75	95	0.185738	3.78656	2.75705	6.15639	23.8208
350.703	75	95	0.323442	3.88335	2.35	6.14988	24.5566
350.903	75	96	0.427481	3.96673	2.43654	6.05136	24.9975
351.103	75	96	0.143408	4.23329	2.25342	5.60329	22.0738
351.303	75	95	0.329682	3.75648	2.14	5.35379	20.1381
351.503	75	93.6619	0.348059	3.59662	1.90324	4.41619	18.7111
351.703	75	93	0.199411	3.48673	1.76327	4.04309	19.4715
351.903	75	91.3237	0.377936	3.23353	1.76324	4.04971	18.3547
352.103	75	93	0.178935	3.04349	1.78349	3.91047	15.8919
352.303	75	91.3565	0.339065	3.10997	1.69	3.11663	15.4236
352.503	75	85	0.226974	2.90336	1.66664	3.06673	16.7201
352.703	75	83.3589	1.35746	2.78359	1.67321	3.30962	17.733
352.903	74	82.3277	0.221641	2.91017	1.82345	3.38017	18.1529
353.103	74	83.33	0.350003	3.0599	1.7466	2.9566	17.0138
353.303	74	85	0.239543	3.39358	1.94679	3.24396	17.1604
353.503	74	81.6751	0.305321	3.163	1.88975	3.3235	17.3305
353.703	73	81	0.287994	3.15698	2.04674	3.13674	17.6021
353.903	73	81	0.218813	3.16	2.22666	2.79666	16.4133
354.103	73	82	0.3638	3.22669	2.78308	2.64669	17.0266
354.303	73	83	0.206779	3.47318	3.31	2.61386	18.2873
354.503	73	83.3173	0.351068	3.43048	3.39072	3.05755	20.2312
354.703	73	81	0.478046	3.67661	4.26965	3.58295	19.9829
354.903	73	81	0.364039	3.72996	5.4235	4.17331	21.7367
355.103	73	81	0.2531	3.48325	6.05251	4.42601	28.731
355.303	73	82	0.182012	3.83646	7.36261	5.22615	28.8351
355.503	73	82.3232	0.275242	3.85	7.29939	5.74	28.1844
355.703	73	82.352	0.274846	3.56028	7.75056	6.04564	29.0262
355.903	73	79.6651	0.21214	3.63335	7.73321	6.84018	33.0998
356.103	73	79	0.207612	3.81667	6.90333	6.61667	31.6733
356.303	73	79.3261	0.563094	3.74696	6.71717	6.77957	30.4439
356.503	73	80.3287	0.361898	3.19371	6.00371	6.47014	26.5341
356.703	73	81.3369	0.360649	2.73	5.70348	6.09631	25.0827
356.903	73	82	0.406942	3.25	6.24343	5.85993	26.5604
357.103	73	83	0.302325	3.01321	5.82956	5.71328	22.5319
357.303	73	83	0.47875	2.36338	4.93677	5.54354	19.8582
357.503	73	84	0.470782	2.36329	4.06727	5.13028	16.3674
357.703	73	84	0.205747	2.16674	3.29064	4.65979	15.4557
357.903	73	81.3444	0.41241	2.33	3	4.87	15.61
358.103	73	79	0.201123	2.26331	2.48996	4.62992	14.1866
358.303	73	79	0.323559	2.06698	2.02698	4.44302	13.2223
358.503	72.6661	79.3339	0.339886	1.90332	1.67998	4.14662	13.0432
358.703	72	80.3333	0.47337	1.81667	1.60667	4.02333	11.1833
358.903	72	81	0.495004	1.77	1.38677	3.7597	9.59273
359.103	71	78	0.422789	1.69	1.39326	4.25977	11.5609
359.303	71	74.6781	0.268452	1.66288	1.26322	4.5239	11.0234
359.503	71	74	0.345111	1.63	1.33	3.99353	10.5838
359.703	71	74	0.216603	1.74362	1.42319	3.65	10.5434
359.903	71	74	0.303413	1.78666	1.73339	3.85671	9.6235
360.103	71	75	0.287107	1.85332	2.46664	3.63	10.9066
360.303	71	75.6684	0.414279	1.99332	4.06326	3.63326	12.9363
360.503	71	73	0.264876	2.23265	5.62177	4.15501	15.3588
360.703	71	73	0.340573	2.73352	6.60944	4.74648	17.42
360.903	71	72	0.246083	2.95275	7.10319	5.04814	17.9427
361.103	71	72	0.363724	3.12672	8.14371	5.09009	17.9636
361.303	71	73	0.171846	3.41318	8.87184	5.87	22.7688
361.503	71	75	0.252551	3.90676	9.90984	5.77676	25.0846
361.703	71	74	0.203966	4.53353	11.9397	6.61647	31.2504
361.903	71	74	1.72445	4.59697	14.7591	7.24235	35.523
362.103	71	74	41.2677	4.50642	16.5028	7.54134	37.3351
362.303	72	72	41.3821	4.87022	15.3072	9.47719	41.1363
362.503	74	71	44.5957	4.51666	14.4433	11.7134	43.6935
362.703	74	70	10.1898	4.51382	14.7449	12.0711	39.7195
362.903	75	70	0.235513	4.32671	14.8799	11.0035	38.8203
363.103	75	72	0.317748	4.08665	14.1267	9.81347	36.467
363.303	75	74	0.309719	3.8469	12.1712	8.33345	32.0705
363.503	75	75	0.200464	3.81	11.4667	7.71	27.3567
363.703	75	74	0.58593	3.54322	10.3961	7.1198	24.8833
363.903	75	74	0.301187	3.2101	8.9271	5.7837	22.1077
364.103	74	75	0.679328	2.99604	8.48	5.01557	19.8329
364.303	74	75	0.340342	2.88318	7.14849	4.8467	19.9559
364.503	74	75	0.499835	2.69689	6.07378	4.9995	19.1872
364.703	74	73	0.228576	2.48025	6.2465	5.06276	16.426
364.903	74	73	0.418457	2.23679	5.70752	4.75752	16.9353
365.103	74	74	0.281331	2.37342	5.08382	4.31684	18.0596
365.303	73	75	0.432255	2.32	4.44592	4.26863	17.5068
365.503	73	76	0.302978	2.36336	4.03992	4.42328	17.4564
365.703	73	74	0.402344	2.24025	4.07127	4.30376	17.6657
365.903	73	74	0.271483	2.09353	3.77533	4.20293	16.4704
366.103	73	74	0.659067	2.00361	3.15041	3.9132	16.0061
366.303	72	74.3207	0.840047	1.94679	2.81076	3.74076	14.3657
366.503	72	76	0.552419	1.88365	2.66048	3.71048	14.8105
366.703	72	76	0.478132	1.78683	2.65267	3.71	15.0546
366.903	72	72	0.171032	1.69315	2.64315	3.77	14.708
367.103	72.681	72	0.34344	1.75	2.61362	3.94319	14.2266
367.303	73	72	0.332934	1.72	2.5268	4.2372	13.9476
367.503	72	73	0.381128	1.64	2.53	3.82677	13.3545
367.703	72	74	0.358639	1.61324	2.31972	3.63084	13.0555
367.903	73	72	0.465411	1.60677	2.53062	3.52907	12.8743
368.103	72	71	0.547814	1.54672	2.21	3.41344	11.8705
368.303	72	71	0.324912	1.61336	2.13341	3.18336	11.52
368.503	72	71	0.381632	1.48323	1.96062	2.83031	12.2533
368.703	72	71.3246	0.405203	1.48325	1.51026	2.58702	10.9657
368.903	72.6752	72	0.347498	1.59675	1.33325	2.20675	10.9397
369.103	72	72.3263	0.271511	1.61	1.23674	2.10674	8.72727
369.303	72	73	0.351597	1.48653	1.18	2.04632	9.11506
369.503	72.6704	69.0112	0.283959	1.59	1.34	2.2067	10.1098
369.703	72.6687	64.006	0.328054	1.56331	1.23	2.26669	11.4164
369.903	72.6755	62	0.220384	1.62676	1.28	2.38973	12.1095
370.103	72.6864	63	0.31068	1.61	1.28686	2.51686	11.2769
370.303	72.3172	64	0.241169	1.55	1.26634	2.37366	11.1615
370.503	72	62.0374	0.149969	1.62642	1.37642	2.34642	11.421
370.703	73	58.6691	0.470287	1.63	1.52676	2.55993	12.2069
370.903	73	56.6835	0.144539	1.5805	1.46	2.59367	12.8373
371.103	73	55	0.265404	1.52	1.46656	2.59313	12.4697
371.303	73	55	0.294051	1.72366	1.44	2.56048	11.6683
371.503	73	56	0.253725	1.58	1.49975	2.49975	11.0663
371.703	73	57	0.194563	1.66347	1.84326	2.59021	10.4565
371.903	73	57.0291	0.0892811	1.52	2.04647	2.49647	9.99971
372.103	72.6801	52.6801	0.365544	1.7232	3.18718	2.61	11.0276
372.303	72	50.6825	0.624089	1.97587	5.32667	3.16857	14.7103
372.503	72.3316	48.6684	0.4305	2.1099	6.55969	3.8699	18.3663
372.703	72	47	0.265186	2.51321	7.24811	3.98359	18.4257
372.903	72	47.6448	0.406122	2.72355	7.06164	4.34678	19.0265
373.103	72	50.6593	0.456134	2.47038	6.56245	4.71038	17.9992
373.303	72	52	0.285701	2.48686	7.5657	4.44116	18.0474
373.503	72	64.8514	0.332258	2.71317	8.55386	4.59485	20.3895
373.703	72	77.9679	0.366627	3.09323	9.58581	7.54485	27.1442
373.903	72	81	0.287663	3.12663	10.1332	8.95296	32.1031
374.103	72	81	0.519364	3.3865	11.443	10.113	31.4325
374.303	72	81	0.514481	3.53368	11.2958	9.76158	31.0226
374.503	72	80.6556	0.561215	3.39344	9.16391	10.2038	29.6175
374.703	72	80	0.584375	7.84924	7.53367	10.5317	31.0632
374.903	68.093	80	0.340598	31.6667	7.19318	12.9467	34.2822
375.103	56.3871	79.6774	0.315431	42.711	7.29355	14.5339	39.0568
375.303	45.3887	79	0.534175	37.7641	6.30736	17.5537	39.1751
375.503	37	79	0.555669	26.9144	4.99232	17.5355	41.5062
375.703	36	79	0.866193	22.4081	3.49229	15.0366	40.0315
375.903	36	79	0.527241	12.6483	2.33398	14.3505	35.9983
376.103	34	79	0.487495	7.41526	1.76348	14.1852	34.0473
376.303	26	79	0.537019	5.71757	1.64	15.5068	34.4587
376.503	20	79	0.430523	4.24522	1.36368	15.8264	34.1171
376.703	15	79	0.493608	3.20776	1.127	15.4498	33.6386
376.903	16	79	0.448434	2.43406	0.903624	15.1528	30.8317
377.103	17	79	0.380135	2.02	0.72	14.39	27.76
377.303	17	76	0.567535	1.61352	0.54	13.183	26.5286
377.503	17	69	0.25124	1.48674	0.49	12.8272	24.8941
377.703	17	68	0.486167	1.36	0.493226	13.4	25.0435
377.903	17	68	0.58857	1.41	0.503296	13.9106	24.0407
378.103	17	70	2.34644	1.47674	0.579783	13.302	23.0678
378.303	17	71	0.56877	1.62642	0.896792	12.5355	24.177
378.503	17	70.0504	0.427962	1.75367	0.833669	11.2053	23.4355
378.703	17	68	0.492126	1.66352	0.81	10.9635	22.9372
378.903	17	68	0.265304	1.57	0.72	11.1341	22.2272
379.103	17	69	0.498583	1.43	0.66	10.9285	18.9724
379.303	17	70	0.562068	1.57	0.6	10.1304	19.0703
379.503	17	71	0.771324	1.49686	0.57686	10.9646	17.5173
379.703	17	71	0.61389	1.43324	0.533237	9.19029	16.4962
379.903	18	71	0.395866	1.42324	0.5	8.6644	17.4573
380.103	17	71	0.618387	1.48	0.49	7.84044	16.5413

## Sheet: FIGURE7
DATE	2020-12-09	2020-12-14	2020-12-15	2020-12-17	2020-12-18	2020-12-22	2020-12-22	2020-12-28	2021-01-05	2021-01-06	2021-01-08	2021-01-11	2021-01-12	2021-01-15	2021-01-18
DAYS POSTOP 10/23/20	47	52	53	55	56	60	60	66	74	75	77	80	81	84	87
MODIFIED ASHWORTH FINGER EXTENSION	2	4	2	2	2	2	3	2	3	1	1	1	1	0	1
MODIFIED ASHWORTH FINGER FLEXION	2	3	1	1	1	1	1	1	1	0	0	0	0	0	0
MODIFIED ASHWORTH WRIST EXTENSION	3	3	3	3	3	2	3	2	2	2	1	1	1	2	0
MODIFIED ASHWORTH WRIST FLEXION	2	2	1	1	1	1	1	1	0	0	0	0	0	0	2
MODIFIED ASHWORTH ELBOW EXTENSION	3	3	3	3	3	2	3	3	2	2	3	3	2	2	3
MODIFIED ASHWORTH ELBOW FLEXION	2	1	1	1	1	1	1	1	0	1	0	0	2	1	1
MODIFIED ASHWORTH SHOULDER EXTERNAL ROTATION	3	3	3	3	3	3	1	1	2	1	1	1	1	1	1
MODIFIED ASHWORTH SHOULDER INTERNAL ROTATION	1	1	1	0	0	1	0	1	0	0	0	0	0	0	0
